# Supplementary material for: Inhibition of autophagy curtails visual loss in a model of autosomal dominant optic atrophy
Source: Nat Commun. 2020 Aug 12;11:4029. doi: 10.1038/s41467-020-17821-1 (PMC7423926; doi:10.1038/s41467-020-17821-1)
Supplement: Supplementary file 7 — Source Data [file 41467_2020_17821_MOESM7_ESM.xlsx]

## Sheet: Fig.1b
	EV	Opa1	Opa1K301A	Opa1R905*	Opa1Q297V
Experiment 1	4.61438	5.92977	2.86584	3.07764	5.87551
Experiment 2	4.05235	5.951	2.74521	2.93333	5.98817
Experiment 3	4.58325	6.2227	2.7662	3.0397	5.75822
Experiment 4	4.2707	5.93383	2.84888	3.06816	5.70592
Mean	4.38	6.009	2.807	3.03	5.832
SEM	0.134	0.07127	0.02986	0.03312	0.063

## Sheet: Fig.1c
	EV	Opa1	Opa1K301A	Opa1R905*	Opa1Q297V
Experiment 1	0.19276	0.2631	0.10654	0.11962	0.27627
Experiment 2	0.19863	0.22009	0.10046	0.12081	0.23398
Experiment 3	0.20569	0.24202	0.10295	0.07501	0.23887
Experiment 4	0.21426	0.28634	0.10877	0.09584	0.25167
Mean	0.2028	0.2529	0.1047	0.1028	0.2502
SEM	0.004636	0.01419	0.001848	0.01091	0.009457

## Sheet: Fig.1e
Mitochondria	EV	Opa1	Opa1K301A	Opa1R905*	Opa1Q297V		Autophagosomes	EV	Opa1	Opa1K301A	Opa1R905*	Opa1Q297V
Experiment 1	0.64788	0.41378	1.39171	1.15247	0.31844		Experiment 1	5.73276	5.36367	7.95918	7.58937	5.24494
Experiment 2	0.71969	0.50293	1.37335	1.58444	0.59311		Experiment 2	5.92231	4.1294	6.87906	6.96625	4.389
Experiment 3	0.42781	0.53465	1.01562	1.406	0.47731		Experiment 3	5.20881	5.5256	6.84954	6.96376	3.92437
Experiment 4	0.5775	0.68069	1.41436	1.43724	0.50339		Experiment 4	5.85088	5.51687	7.94964	7.12771	4.23028
Mean	0.5932	0.533	1.299	1.395	0.4731		Mean	5.679	5.134	7.409	7.162	4.447
SEM	0.06231	0.05548	0.09475	0.08973	0.0572		SEM	0.1614	0.3369	0.3148	0.1476	0.2829

## Sheet: Fig.1f
	EV	Opa1	Opa1K301A	Opa1R905*	Opa1Q297V
Experiment 1	0.12877	0.12393	0.14818	0.16275	0.094
Experiment 2	0.13255	0.15475	0.18135	0.16264	0.15912
Experiment 3	0.13746	0.10965	0.14926	0.17279	0.138
Experiment 4	0.14292	0.1301	0.19133	0.17671	0.1494
Experiment 5	0.14738	0.1443	0.15511	0.15815	0.13427
Experiment 6	0.15443	0.124	0.211	0.17514	0.1386
Mean	0.1406	0.1311	0.1727	0.168	0.1356
SEM	0.003904	0.006574	0.01057	0.003179	0.009112

## Sheet: Fig.2b
	EV	Opa1	Opa1K301A	Opa1R905*	Opa1Q297V	EV+CCCP
Experiment 1	0.32981	0.59018	1.87358	1.69257	0.20051	5.00365
Experiment 2	0.55039	0.26705	2.44585	1.33357	0.36393	5.1397
Experiment 3	0.41488	0.25488	2.75928	1.01665	0.37137	5.14686
Mean	0.4317	0.3707	2.36	1.348	0.3119	5.097
SEM	0.06423	0.1098	0.2593	0.1952	0.05575	0.04659

## Sheet: Fig.2d
EV	EV	Opa1	Opa1K301A	Opa1R905*	Opa1Q297V		Cre	EV	Opa1	Opa1K301A	Opa1R905*	Opa1Q297V
Experiment 1	0.131	0.168	0.295	0.273	0.147		Experiment 1	0.1334	0.142	0.145	0.168	0.135
Experiment 2	0.139	0.153	0.289	0.2566	0.176		Experiment 2	0.17267	0.136	0.187	0.164	0.114
Experiment 3	0.138	0.109	0.301	0.26813	0.147		Experiment 3	0.1794	0.132	0.175	0.167	0.188
Mean	0.1367	0.1433	0.2967	0.2667	0.16		Mean	0.16	0.1367	0.1733	0.1667	0.1467
SEM	0.003333	0.01764	0.003333	0.003333	0.01		SEM	0.01528	0.003333	0.01202	0.003333	0.02333

## Sheet: Fig.2e
EV	EV	Opa1	Opa1K301A	Opa1R905*	Opa1Q297V		Cre	EV	Opa1	Opa1K301A	Opa1R905*	Opa1Q297V
Experiment 1	0.35575	0.31654	0.08454	0.13488	0.32294		Experiment 1	0.28096	0.3664	0.3197	0.21927	0.34801
Experiment 2	0.30351	0.2799	0.09382	0.11805	0.27822		Experiment 2	0.29714	0.23891	0.23393	0.23266	0.26726
Experiment 3	0.24894	0.28341	0.10595	0.06052	0.30225		Experiment 3	0.34841	0.28324	0.30073	0.24417	0.3047
Mean	0.3033	0.2933	0.09333	0.1033	0.3		Mean	0.3088	0.2962	0.2848	0.232	0.3067
SEM	0.0318	0.01333	0.008819	0.02186	0.01155		SEM	0.02033	0.03737	0.02601	0.007195	0.02333

## Sheet: Fig.2g
	EV	Cre
Experiment 1	42.5532	11.7647
Experiment 2	41.6667	11.6667
Experiment 3	40.9091	11.7647
Mean	41.71	11.73
SEM	0.4751	0.03267

## Sheet: Fig.3b
Distance from axon (a.u.)	EV						Opa1						Opa1K301A						Opa1R905*						Opa1Q297V
	Experiment 1	Experiment 2	Experiment 3	Experiment 4	Mean	SEM	Experiment 1	Experiment 2	Experiment 3	Experiment 4	Mean	SEM	Experiment 1	Experiment 2	Experiment 3	Experiment 4	Mean	SEM	Experiment 1	Experiment 2	Experiment 3	Experiment 4	Mean	SEM	Experiment 1	Experiment 2	Experiment 3	Experiment 4	Mean	SEM
1	74.5053	110.915	125.63	89.9177	100.242	11.28	100.377	120.791	118.573	123.975	115.929	5.301	149.549	135.349	217.494	181.887	171.07	18.28	180.763	144.415	136.689	184.005	161.468	12.2	126.718	115.403	102.807	86.6438	107.893	8.603
2	74.7877	108.596	127.721	88.4837	99.8972	11.59	90.0006	128.185	119.953	130.694	117.208	9.355	157.676	135.413	234.321	195.491	180.725	21.75	205.044	147.592	135.795	192.36	170.198	16.83	138.07	116.166	104.605	89.2854	112.032	10.28
3	85.1187	111.951	126.216	90.8849	103.543	9.506	92.6517	116.371	123.078	133.494	116.399	8.664	146.311	144.098	243.121	183.451	179.245	23.13	203.162	143.781	131.888	195.112	168.486	17.94	135.931	117.624	106.88	89.7248	112.54	9.685
4	86.3871	116.935	124.085	88.0843	103.873	9.722	102.598	120.077	131.331	133.768	121.944	7.104	137.509	135.482	238.313	188.603	174.977	24.43	209.393	149.737	136.364	199.736	173.807	18.07	141.439	115.318	106.698	88.6796	113.034	10.97
5	90.572	114.203	119.82	96.4986	105.274	6.979	104.163	121.608	127.908	131.957	121.409	6.13	137.065	129.45	231.683	180.155	169.588	23.52	197.715	144.441	133.857	192.863	167.219	16.38	138.434	120.548	113.113	93.8853	116.495	9.221
6	91.7442	117.915	130.651	96.1181	109.107	9.183	99.5377	116.798	131.631	124.643	118.153	6.905	132.088	134.438	225.335	166.65	164.628	21.72	194.197	151.424	136.594	188.829	167.761	14.09	134.025	129.737	114.024	91.855	117.41	9.542
7	91.061	114.106	135.536	93.3372	108.51	10.39	89.1744	114.878	131.352	131.576	116.745	9.987	129.17	133.299	228.487	173.413	166.092	23.07	197.531	151.985	139.136	188.077	169.182	14.02	134.552	138.015	110.011	89.5644	118.036	11.35
8	93.773	110.689	136.715	95.1566	109.083	9.977	88.9883	121.828	131.946	130.124	118.221	9.99	138.891	135.124	226.908	167.453	167.094	21.2	190.045	152.77	136.309	185.22	166.086	12.92	132.269	143.369	118.632	91.7521	121.506	11.13
9	93.7564	113.027	148.699	96.5364	113.005	12.64	85.4691	119.835	133.296	134.522	118.28	11.43	130.794	139.806	227.724	165.543	165.967	21.86	188.143	154.504	133.035	185.454	165.284	13.18	128.504	136.3	115.279	89.1148	117.299	10.35
10	91.3628	112.682	154.069	94.9208	113.259	14.38	87.8153	120.257	136.087	141.628	121.447	12.09	127.777	135.511	232.26	166.609	165.539	23.77	169.567	158.286	134.934	175.282	159.517	8.923	128.93	137.993	118.103	84.8804	117.477	11.6
11	97.3246	113.75	154.435	97.4889	115.75	13.46	76.981	119.94	141.982	131.465	117.592	14.27	127.037	136.941	225.388	165.207	163.643	22.11	163.812	161.428	133.179	176.213	158.658	9.09	123.242	126.621	120.056	85.074	113.748	9.652
12	105.039	120.67	150.234	95.5791	117.881	11.96	75.5499	116.356	141.359	126.991	115.064	14.13	126.619	135.479	226.428	160.316	162.21	22.56	184.643	158.204	128.401	167.336	159.646	11.77	121.665	130.167	121.267	86.4036	114.876	9.71
13	106.619	115.762	147.63	93.7037	115.929	11.5	78.7876	114.032	138.624	134.49	116.483	13.67	129.343	133.334	233.931	151.081	161.922	24.46	181.222	164.296	131.079	166.083	160.67	10.57	126.343	127.7	119.355	87.4475	115.211	9.433
14	105.624	113.374	153.593	91.9977	116.147	13.24	88.5878	110.519	141.912	136.491	119.377	12.34	131.743	132.138	224.692	156.611	161.296	21.92	174.834	167.961	133.187	164.829	160.203	9.244	130.647	135.302	117.724	89.0379	118.177	10.4
15	107.281	111.206	148.247	86.3774	113.278	12.87	87.7181	109.069	138.63	129.456	116.218	11.33	133.281	130.5	214.111	152.387	157.57	19.46	178.471	169.278	127.28	164.894	159.981	11.26	125.783	136.86	110.874	87.0644	115.145	10.77
16	104.28	105.792	142.147	89.017	110.309	11.27	79.4294	110.35	134.446	125.63	112.464	12.08	136.484	128.283	217.628	144.913	156.827	20.55	187.191	170.048	124.954	157.67	159.966	13.15	122.964	138.466	109.544	83.9454	113.73	11.55
17	106.329	111.746	147.049	86.6798	112.951	12.58	83.3391	116.805	134.467	127.254	115.466	11.31	129.041	120.418	210.478	149.161	152.274	20.31	184.949	168.039	129.964	152.753	158.926	11.68	124.522	130.824	112.672	82.83	112.712	10.65
18	103.061	111.604	149.243	86.7267	112.659	13.24	84.5172	116.785	135.268	128.662	116.308	11.27	124.358	119.09	202.053	144.595	147.524	18.99	184.832	159.325	127.033	157.122	157.078	11.83	119.393	132.508	116.006	86.0496	113.489	9.814
19	102.73	113.111	145.777	83.8553	111.368	12.97	90.1698	109.185	134.899	124.432	114.671	9.725	112.522	121.349	190.702	144.951	142.381	17.5	178.001	152.592	129.741	150.944	152.819	9.875	117.487	132.4	110.771	83.4279	111.022	10.25
20	109.344	110.869	143.161	83.6038	111.744	12.2	91.2004	110.857	127.733	121.947	112.934	8.046	116.977	118.55	197.234	141.257	143.505	18.75	169.707	158.3	124.293	152.624	151.231	9.656	110.279	130.924	114.555	86.5863	110.586	9.154
21	102.731	110.405	141.25	82.8281	109.303	12.13	93.9304	101.938	125.321	123.077	111.066	7.77	108.789	118.093	217.063	144.518	147.116	24.51	170.738	152.902	127.567	148.373	149.895	8.871	112.46	138.488	108.217	79.9294	109.773	11.99
22	103.814	116.515	133.111	82.8798	109.08	10.59	94.6376	106.764	130.259	113.671	111.333	7.435	102.549	118.607	200.29	140.126	140.393	21.4	166.153	153.45	126.77	146.022	148.099	8.235	119.3	138.737	113.1	87.6236	114.69	10.55
23	101.936	121.206	128.996	86.9083	109.762	9.506	91.2591	105.195	130.674	122.474	112.401	8.824	108.759	116.676	204.079	142.301	142.953	21.6	161.12	146.078	131.535	146.604	146.334	6.04	121.096	135.905	109.924	89.1263	114.013	9.855
24	100.6	120.006	129.832	87.5517	109.497	9.507	89.471	100.447	123.05	130.102	110.768	9.508	105.065	115.706	195.238	138.865	138.718	20.12	160.037	139.893	129.66	138.738	142.082	6.408	118.893	139.431	112.491	81.3522	113.042	12.02
25	96.3929	116.854	134.57	87.5608	108.844	10.54	84.358	99.5799	124.94	118.402	106.82	9.217	106.065	121.654	198.956	133.184	139.965	20.43	154.122	141.384	127.234	138.506	140.312	5.524	124.609	137.829	109.733	79.1851	112.839	12.6
26	95.6026	112.614	145.274	78.2391	107.932	14.29	89.471	99.5683	122.474	116.493	107.002	7.594	108.564	121.449	179.787	134.216	136.004	15.51	157.865	142.514	120.562	137.709	139.663	7.682	122.265	142.436	112.378	79.2722	114.088	13.18
27	89.6672	110.162	140.405	76.34	104.143	13.95	81.308	93.9907	124.24	101.957	100.374	9.02	109.27	121.748	173.478	133.237	134.433	13.9	150.456	138.097	119.04	138.318	136.478	6.49	123.32	142.863	109.303	76.7765	113.066	13.92
28	87.5381	107.121	141.397	78.3665	103.606	13.95	76.9609	101.688	119.673	102.497	100.205	8.788	102.649	117.244	171.703	133.586	131.295	14.88	137.739	137.457	117.665	136.926	132.447	4.93	124.073	131.533	108.871	75.1141	109.898	12.52
29	86.0847	106.264	136.037	75.4245	100.953	13.33	81.4421	100.358	116.382	111.321	102.376	7.738	101.704	123.438	178.236	131.359	133.684	16.12	148.898	132.031	115.932	136.258	133.28	6.803	136.297	130.456	111.892	77.6836	114.082	13.2
30	88.9159	104.755	130.598	77.0007	100.317	11.58	70.6966	116.717	125.135	107.968	105.129	12	100.813	122.64	179.172	132.415	133.76	16.52	144.419	128.587	117.27	120.832	127.777	6.029	135.032	132.128	116.055	75.3023	114.629	13.76
31	93.1483	97.3981	118.791	79.8507	97.297	8.081	73.13	111.633	134.59	103.5	105.713	12.7	101.786	127.219	174.102	124.347	131.864	15.18	146.573	135.855	112.644	115.309	127.595	8.18	145.879	130.1	114.779	74.5458	116.326	15.31
32	91.3777	101.353	125.601	79.4727	99.4511	9.797	76.8553	106.411	128.228	105.045	104.135	10.53	97.154	117.825	175.306	133.066	130.838	16.55	147.534	124.981	117.049	118.712	127.069	7.032	132.714	130.56	105.683	76.9217	111.47	13.05
33	87.7981	95.9161	120.116	80.6856	96.129	8.58	71.5429	96.6259	129.154	102.357	99.92	11.82	98.1286	115.143	179.378	128.547	130.299	17.5	134.84	117.629	113.327	111.675	119.368	5.308	151.144	132.49	103.198	70.0004	114.208	17.73
34	85.9799	88.1999	121.496	76.257	92.9833	9.852	79.7026	94.8003	128.057	104.267	101.707	10.14	94.2186	124.015	161.04	125.144	126.104	13.67	113.178	121.117	113.753	120.922	117.242	2.184	142.674	127.847	103.332	68.9286	110.695	16.11
35	87.3503	97.7747	121.6	71.1906	94.4788	10.57	79.9187	98.6248	122.494	104.846	101.471	8.784	87.3818	120.654	160.065	127.626	123.932	14.91	117.158	117.928	113.286	118.705	116.769	1.203	151.229	127.087	105.181	74.2015	114.425	16.38
36	86.658	97.2677	128.704	73.4842	96.5284	11.78	72.5149	108.225	123.344	105.216	102.325	10.7	81.5182	124.708	164.006	134.257	126.122	17.06	118.032	116.136	114.285	117.439	116.473	0.8298	156.455	130.313	103.379	72.1403	115.572	18.08
37	91.5861	103.445	127.748	74.7243	99.3758	11.14	73.9344	108.5	122.4	112.145	104.245	10.52	89.1277	126.34	167.485	122.59	126.386	16.05	112.652	111.718	117.208	120.098	115.419	1.967	142.931	120.769	108.545	69.8466	110.523	15.31
38	94.9521	110.566	126.997	74.2543	101.692	11.24	70.571	106.786	120.054	114.879	103.073	11.17	84.4593	116.747	166.983	125.115	123.326	16.99	114.679	113.883	112.952	125.346	116.715	2.898	130.96	121.539	107.421	67.2238	106.786	14.05
39	92.07	102.682	124.58	76.9974	99.0823	10	73.5975	109.656	120.944	107.651	102.962	10.22	88.2153	121.175	157.488	117.293	121.043	14.2	119.953	113.605	109.109	117.299	114.992	2.353	130.471	120.653	103.538	69.0708	105.933	13.49
40	89.7084	105.765	127.013	82.9365	101.356	9.801	82.2431	108.335	119.039	105.663	103.82	7.751	87.2111	112.575	159.911	111.482	117.795	15.21	124.417	108.459	102.267	113.43	112.143	4.685	129.977	118.546	112.608	73.1878	108.58	12.34
41	90.5273	103.954	126.487	80.8855	100.464	9.88	80.9008	105.393	116.504	103.045	101.461	7.455	92.8397	115.874	156.967	101.869	116.887	14.18	119.683	108.951	107.6	117.254	113.372	2.997	117.371	125.436	104.986	72.8283	105.155	11.57
42	97.6968	101.761	130.951	81.7662	103.044	10.25	88.3951	108.914	113.736	102.739	103.446	5.499	99.9473	114.618	166.322	99.7461	120.158	15.78	125.57	104.244	102.888	116.547	112.312	5.382	108.758	117.968	104.593	73.7428	101.265	9.59
43	94.8597	100.461	124.677	75.8116	98.9523	10.07	82.3236	115.474	116.345	101.293	103.859	7.964	98.1447	111.807	158.604	96.0902	116.161	14.57	120.971	108.094	97.0448	116.026	110.534	5.22	116.274	116.841	110.643	77.1856	105.236	9.454
44	95.8344	102.769	115.72	80.2585	98.6454	7.385	88.0063	118.512	117.557	99.8478	105.981	7.37	101.399	113.981	149.325	96.0628	115.192	11.98	113.826	108.113	99.1088	113.817	108.716	3.474	111.724	112.971	109.532	79.1131	103.335	8.105
45	98.1003	104.47	119.334	77.3685	99.8181	8.706	84.5526	122.142	118.155	100.917	106.441	8.628	102.664	120.293	151.621	89.0937	115.918	13.51	130.905	110.305	97.0238	108.623	111.714	7.045	100.435	110.196	113.864	73.6556	99.5377	9.081
46	93.2659	99.1352	115.575	82.4481	97.6061	6.915	87.038	114.27	122.407	104.844	107.14	7.601	96.9979	114.377	143.834	86.9006	110.527	12.47	130.53	116.476	99.7552	116.893	115.914	6.298	106.699	112.392	108.739	74.6378	100.617	8.739
47	99.6811	97.4794	111.014	87.1771	98.8379	4.889	88.8861	105.591	122.079	101.003	104.39	6.869	90.858	114.46	144.763	84.9268	108.752	13.59	127.971	107.996	99.5997	108.661	111.057	6.003	116.467	110.14	107.081	75.3277	102.254	9.186
48	92.9526	98.8533	104.366	90.5978	96.6924	3.091	87.2885	108.523	122.595	109.37	106.944	7.301	97.9296	106.029	145.413	80.9832	107.589	13.65	122.353	106.303	94.6016	115.461	109.68	6.006	109.149	112.388	110.955	76.9773	102.367	8.489
49	102.648	94.0364	100.331	85.1083	95.531	3.922	92.1358	103.309	114.607	97.9015	101.988	4.785	97.3451	104.493	149.051	88.0145	109.726	13.54	127.422	95.8121	89.4799	121.768	108.62	9.384	106.337	106.27	111.002	78.3058	100.479	7.473
50	102.663	99.7413	106.319	83.0241	97.9368	5.15	90.776	104.842	116.399	99.5173	102.884	5.358	96.0231	103.213	148.509	87.7932	108.885	13.58	117.869	107.978	93.1165	116.214	108.794	5.656	103.454	103.386	119.679	78.1801	101.174	8.569
51	102.351	102.83	101.369	91.1403	99.4228	2.778	87.4502	104.049	109.405	104.346	101.313	4.781	95.4556	106.117	152.193	88.9514	110.679	14.28	139.317	108.388	95.3048	116.891	114.975	9.249	113.84	101.589	112.986	81.9808	102.599	7.418
52	105.76	98.0076	110.19	89.6025	100.89	4.527	84.8181	103.356	106.963	98.5196	98.4143	4.851	101.597	106.039	152.667	98.0511	114.588	12.8	122.624	109.666	95.0534	117.8	111.286	6.035	111.162	96.6335	106.867	90.7328	101.349	4.67
53	103.666	99.4606	107.494	89.7864	100.102	3.81	90.4646	107.458	100.31	104.807	100.76	3.735	102.945	101.105	152.466	114.708	117.806	11.94	113.066	107.839	96.0955	121.989	109.747	5.408	111.319	94.7192	114.377	93.3862	103.45	5.468
54	103.686	99.5541	115.51	90.9513	102.425	5.105	81.7186	106.932	102.36	110.912	100.481	6.494	104.046	110.988	158.978	101.677	118.922	13.5	128.64	100.745	94.6963	109.973	108.513	7.408	105.674	93.2102	94.4781	95.4174	97.1949	2.862
55	96.2947	98.0306	113.271	90.0163	99.4032	4.933	85.8361	95.9817	101.584	92.0524	93.8635	3.314	83.7313	99.9649	154.899	90.7913	107.347	16.2	129.661	102.278	94.8323	111.81	109.645	7.522	114.707	91.0168	104.591	89.7759	100.023	5.934
56	99.9392	101.014	119.741	96.3551	104.262	5.255	95.0636	104.012	103.753	98.9491	100.444	2.138	86.8677	106.808	154.771	90.4742	109.73	15.63	105.942	101.879	89.0585	92.1952	97.2686	3.975	85.201	97.0241	102.434	95.3744	95.0084	3.6
57	102.811	99.9703	108.836	93.3631	101.245	3.212	101.664	100.321	112.996	99.4718	103.613	3.16	79.967	113.838	147.335	90.3977	107.884	14.94	109.557	101.242	89.5741	103.24	100.903	4.171	99.9861	96.6253	99.3683	97.0919	98.2679	0.8289
58	99.5464	98.2659	100.473	95.4005	98.4214	1.104	100.403	100.565	99.222	97.7729	99.4905	0.646	87.273	110.249	153.267	99.6013	112.598	14.35	123.182	98.7677	96.6563	103.038	105.411	6.071	108.601	97.659	97.0869	97.9558	100.326	2.764

## Sheet: Fig.3c
Distance from axon (a.u.)	EV					Opa1K301A
	Experiment 1	Experiment 2	Experiment 3	Mean	SEM	Experiment 1	Experiment 2	Experiment 3	Mean	SEM
1	109.198	135.947	87.0725	110.739	14.1298	73.2325	76.1898	83.6154	211.9	27.6068
2	104.442	136.465	93.9805	111.629	12.7797	72.3462	68.7185	79.6591	197.571	17.1183
3	92.4339	131.997	97.0884	107.173	12.4846	74.0383	58.1783	81.2983	185.855	8.23007
4	110.384	143.16	98.7923	117.445	13.2856	80.0743	60.1096	85.3721	197.317	8.84972
5	97.0171	145.566	100.992	114.525	15.563	85.0469	60.4517	78.3683	196.989	5.83319
6	113.946	156.042	109.377	126.455	14.8523	93.2944	65.819	77.9399	208.602	8.5357
7	106.62	151.185	105.861	121.222	14.9832	91.2785	61.993	73.2779	203.429	10.8482
8	120.879	155.074	117.882	131.279	11.9293	80.3199	60.0694	76.4787	193.491	9.73862
9	123.961	137.686	107.244	122.963	8.80199	86.9918	58.2967	73.164	195.587	6.39418
10	111.141	135.983	100.721	115.948	10.4591	78.0866	58.4587	78.3885	192.391	5.28265
11	98.9929	127.459	95.0842	107.179	10.2027	71.5369	56.1094	75.7158	184.758	6.62068
12	92.7398	142.938	89.7456	108.475	17.2535	74.5841	56.5241	75.0705	180.224	1.23658
13	110.186	142.131	86.3247	112.881	16.1662	67.8341	53.8383	78.5969	180.788	10.0235
14	112.241	136.935	94.8344	114.67	12.2139	68.9681	49.1221	78.8869	175.252	10.9047
15	111.675	136.874	92.0762	113.542	12.9656	59.4997	51.4456	76.5067	167.418	15.7851
16	104.568	116.513	91.5826	104.221	7.19879	58.6949	49.6352	77.6567	165.232	17.976
17	103.439	121.391	99.2855	108.039	6.78316	57.4617	48.5312	77.9611	164.325	17.5723
18	102.621	121.645	96.1331	106.8	7.65533	59.8811	49.4792	79.8168	170.344	16.3284
19	101.864	125.021	90.734	105.873	10.0988	58.1355	47.8925	78.7077	167.217	17.1357
20	108.741	110.411	95.3344	104.829	4.77155	56.6891	52.4709	76.0652	171.128	17.4195
21	106.94	117.375	95.1205	106.478	6.42846	56.4278	55.243	70.6816	172.254	16.6887
22	98.276	114.458	99.0108	103.915	5.27592	49.4145	47.994	66.4645	154.015	15.7434
23	94.9833	96.7167	117.293	102.998	7.16516	47.2757	48.2007	65.7757	148.224	15.571
24	86.7335	96.8785	104.682	96.0981	5.19599	46.3091	53.1378	62.9895	156.706	22.1371
25	88.9909	103.454	104.828	99.0911	5.06565	47.6336	45.2836	63.6952	140.236	12.9414
26	89.0291	109.753	96.906	98.5626	6.03948	45.4454	42.7712	61.0822	134.465	13.7684
27	91.93	114.448	93.2202	99.866	7.30039	50.2327	45.6849	59.6185	141.265	9.86864
28	92.12	116.491	96.8942	101.835	7.45631	40.1528	41.2927	52.4394	119.191	10.583
29	92.3655	101.737	86.671	93.5912	4.39218	43.2434	37.5875	51.8138	117.441	5.88589
30	99.6651	103.111	93.6019	98.7926	2.7794	41.372	40.4473	45.3694	110.946	5.88246
31	91.7705	111.955	80.8297	94.8518	9.11625	42.766	35.8429	49.3278	117.944	4.59931
32	100.602	108.67	89.2603	99.5105	5.62952	37.0109	33.3562	46.2548	105.694	6.48331
33	106.546	99.8804	92.271	99.5658	4.12389	39.6106	32.5625	47.3936	104.496	4.73396
34	105.802	94.9982	83.0828	94.6278	6.56119	43.3285	29.0686	43.2942	98.6129	8.94906
35	106.05	93.3927	87.8313	95.7581	5.39066	41.1607	33.0453	40.831	100.368	2.61732
36	96.0135	91.2972	90.1062	92.4723	1.80366	43.4585	39.0305	43.4335	110.556	5.45005
37	96.2578	98.357	92.1012	95.572	1.83814	44.3263	35.0146	47.3165	102.975	4.57761
38	97.2651	100.888	90.7849	96.3125	2.955	44.2965	37.7908	50.4977	110.553	3.77696
39	84.8982	106.874	90.8835	94.2185	6.55928	46.5606	38.2699	49.4424	113.488	2.29835
40	88.9246	104.87	88.1217	93.9721	5.45389	47.1064	39.1989	49.4052	115.199	1.02428
41	83.9226	113.649	87.9037	95.1585	9.31644	44.722	36.7724	47.1173	111.208	2.22797
42	89.4391	120.686	81.1586	97.0944	12.0353	45.9207	36.1133	46.4776	108.363	2.32534
43	86.9557	120	89.3591	98.7716	10.6369	44.5953	36.9167	50.998	111.876	3.27544
44	92.4329	112.707	86.5794	97.2397	7.91598	41.9995	36.3782	46.8451	107.458	3.29873
45	84.0605	111.796	94.184	96.68	8.10311	40.5649	34.3464	46.2995	104.003	2.77298
46	78.7503	112.742	87.9434	93.1452	10.1513	42.7428	32.2808	46.979	105.121	5.2503
47	82.3401	101.758	96.8328	93.6437	5.82786	42.5119	34.6365	50.8708	109.493	8.10194
48	79.7023	103.796	88.7549	90.7509	7.02636	43.2076	36.0503	49.0679	112.361	2.50405
49	70.9762	98.4694	89.3084	86.2514	8.08245	38.943	37.0367	49.1398	108.393	3.72681
50	75.5182	100.051	92.3146	89.2947	7.24128	44.027	36.6523	46.5086	106.814	2.22691
51	72.0889	99.6477	88.0613	86.5993	7.98906	47.3404	38.4167	40.7344	108.622	5.85257
52	70.8463	93.9453	90.4446	85.0787	7.18762	45.355	37.4108	45.7576	111.332	0.79503
53	68.8176	89.8354	84.9694	81.2074	6.35219	41.6212	33.1998	46.724	103.609	7.22169
54	80.1089	100.43	83.4928	88.0104	6.28595	41.273	34.4217	44.5371	103.633	4.66694
55	82.3878	94.9608	87.9725	88.4404	3.63703	42.8954	40.1364	52.3048	116.237	6.66364
56	87.2511	99.7805	93.4999	93.5105	3.61691	43.1076	41.1296	51.0693	116.492	5.07918
57	88.7432	102.627	80.5788	90.6496	6.43569	52.3592	38.7822	50.4595	117.544	5.15442
58	100.357	111.872	80.3365	97.5216	9.21316	46.4662	34.2486	52.6449	111.888	8.81056
59	111.634	101.806	83.633	99.0243	8.2019	49.6214	40.2887	50.779	118.861	2.49377
60	102.767	97.0105	92.21	97.3291	3.05164	42.1862	41.992	51.7149	109.085	3.69736

[truncated: 35 more sheets: Fig.3e, Fig.3f, Fig.3g, Fig.4b, Fig.4d, Fig.4f, Fig.4h, Fig.4j, Fig.4k, Fig.5a, Fig.5c, Fig.5e, Fig.5f, Fig.5g, Supp.Fig.1b, Supp.Fig.1d, Supp.Fig.1f, Supp.Fig.2b, Supp.Fig.2d, Supp.Fig.2f …]
